# Supplementary material for: Cationic Perylene Antivirals with Aqueous Solubility for Studies In Vivo
Source: Pharmaceuticals (Basel). 2022 Sep 22;15(10):1178. doi: 10.3390/ph15101178 (PMC9610897; doi:10.3390/ph15101178)
Supplement: Supplementary file 1 [file pharmaceuticals-15-01178-s001.zip]

Archive with 1 entries (1 files):
- pharmaceuticals-1916112-supplementary.pdf
